# Supplementary material for: The issue of plasma asymmetric dimethylarginine reference range – A systematic review and meta-analysis
Source: PLoS One. 2017 May 11;12(5):e0177493. doi: 10.1371/journal.pone.0177493 (PMC5426758; doi:10.1371/journal.pone.0177493)
Supplement: S3 Table — (XLSX) [file pone.0177493.s004.xlsx]

## Sheet: HPLC
Author	DATE	Location	Type of study	Detection type	Sample preparation type	Number of controls	ADMA					Number of males	Number of females	AGE					BMI
							mean (µmol/L)	SD	SEM	median	IQR			mean	SD	SEM	median	IQR	mean	SD
Altinova	2011	Turkey, Europe	case-control	Fluorescence	Derivatized	35	1.7	0.7				11	24	30.4	9.4				22.4	2.8
Atzeni	2007	UK, Italy, Europe	case-control	Fluorescence	Derivatized	35	0.48	0.07				19	16	55.36	12.97				26.1	3.03
Bae	2005	South Korea	case-control	Fluorescence	Derivatized	48	1.57	0.85				33	15	54.5	7.1				23.8	2.3
Baranyi	2015	Austria, Europe	case-control	Fluorescence	Derivatized	48	0.612	0.08				31	17				40	30,8-66,8
Barcelo	2009	Spain, Europe	case-control	Fluorescence	Derivatized	23	0.87		0.07			23	0	42		2			26
Blaise	2009	France, Europe	case-control	LC/MS	Derivatized	24	0.62	0.12				3	21	52	10				24	4
Caplin	2010	UK, Europe	cross-sectional	Fluorescence	Derivatized	822				0.39	0,35-0,43	822	0	22.9				22,7-23,1
Celik	2011	Turkey	case-control	Fluorescence	Derivatized	30	0.95	0.16		0.51		30	0	24.7	5.4				n.a.	n.a.
Cighetti	2009	Italy, Europe	case-control	Fluorescence	Derivatized	50				0.43	0,35-0,52	19	31				33.5	28-45
Doroszko	2011	Poland, Europe	interventional	Fluorescence	Derivatized	47	0.4		0.01			47	0
Eid	2003	Norway, Europe	case-control	Fluorescence	Derivatized	20				0.93	0,71-1,1	9	11
Engelberger	2009	Switzerland, Europe	case-control	LC/MS	Underivatized	24	0.56	0.11				17	7	68.8	11.7				24.7	2.3
Germain	2007	USA, Chile	case-control	Fluorescence	Derivatized	22	0.59		0.02			0	22	32		1.1			23.6
Ilic	2016	Serbia, Europe	case-control	Fluorescence	Derivatized	38	0.4	0.11				38	0	24.6	3.9
Jorgensen	2015	Denmark, Europe	case-control	Fluorescence	Derivatized	40	0.37	0.08				20	20	31.4	9.8				25.1	3.8
Kasumov	2011	USA	case-control	Fluorescence	Derivatized	25	0.34	0.1				7	18	42	9.4				23.3	2.7
Kielstein	1999	Germany, Europe	case-control	Fluorescence	Derivatized	37	1.01		0.05			24	13	68.3		1.1
Kielstein*	2003	Germany, Europe	case-control	Fluorescence	Derivatized	24	1.3		0.07			13	11	25		1			n.a.	n.a.
Kielstein*	2003	Germany, Europe	case-control	Fluorescence	Derivatized	24	2.77		0.12			13	11	69		1			n.a.	n.a.
Kielstein	2011	Germany, Europe	cohort	LC/MS	Underivatized	24	0.56	0.06				5	19	55.2	8.3				27.9	4
Kittel	2014	Germany, Europe	cross-sectional	Fluorescence	Derivatized	400	0.38	0.07		0.37	0,34-0,42	151	249				23	21-26	n.a.	n.a.
Kolarz	2012	Poland, Europe	case-control	Fluorescence	Derivatized	95				0.61	0,54-0,74	43	52				58.5	50-62
Landburg	2008	Netherlands Antilles	case-control	Fluorescence	Derivatized	35				0.39	0,36-0,45	33	2				47	27-61	n.a.	n.a.
Morimoto	2005	Japan	case-control	Fluorescence	Derivatized	20	0.44	0.01				10	10	65.4	6.3
Oner-Iyidogan	2009	Turkey, Europe	case-control	Fluorescence	Derivatized	31	0.44		0.01			14	17	38.4		1.7			24.6
Paiva*	2008	Finland, Europe	cross-sectional	Fluorescence	Derivatized	100	0.67	0.14				27	73	30.7	5.2				23.3	3.7
Paiva*	2008	Finland, Europe	cross-sectional	Fluorescence	Derivatized	79	0.62	0.15				56	23	31.6	5.5				25.1	3.5
Paroni	2005	Italy, Europe	case-control	Fluorescence	Derivatized	85				0.44	0,34-0,56	35	50						n.a.	n.a.
Pascale	2013	Italy, Europe	case-control	Fluorescence	Derivatized	31	0.64	0.14				14	17	64.2	6.3				n.a.	n.a.
Schwedhelm*	2009	USA	cross-sectional	LC/MS	Derivatized	455	0.53	0.11		0.51	0,45-0,6	455	0	56	9				26.2	2.3
Schwedhelm*	2009	USA	cross-sectional	LC/MS	Derivatized	669	0.52	0.1		0.5	0,45-0,58	0	669	56	9				24.4	2.8
Selley	2004	Australia	case-control	LC/MS	Underivatized	25	1.34		0.05			12	13	47	10
Siroen	2006	the Netherlands	case-control	Fluorescence	Derivatized	27	0.44	0.07				0	27
Surdacki	2007	Poland, Europe	case-control	LC/MS	Underivatized	20	0.4	0.07				3	17	45	10				25	2.1
Szuba	2008	Poland, Europe	case-control	Fluorescence	Derivatized	43	0.64	0.33				20	23	51.54	15.92				n.a.	n.a.
Szymczyszyn	2016	Poland, Europe	interventional	Fluorescence	Derivatized	30	0.38	0.05				16	14	30.03	5.05				22.67	2.62
Turiel	2013	Italy, Europe	cross-sectional	Fluorescence	Derivatized	20				0.57	0,52–0,59	6	14	55.4	12.93				23.69	1.12
Turiel	2009	Italy, Europe	case-control	Fluorescence	Derivatized	25	0.58	0.07				4	21	50.5	18.3				20.1	1.7
Turkcuoglu	2011	Turkey, Europe	case-control	Fluorescence	Derivatized	24	2.5	0.8				0	24	26.9	6				20.7	1.9
Verhoeven*	2007	The Netherlands, Europe	interventional	Fluorescence	Derivatized	47	0.446	0.049				0	47	57.5	5.2				24.8	3.3
Verhoeven*	2007	The Netherlands, Europe	interventional	Fluorescence	Derivatized	43	0.462	0.07				0	43	55.9	3.9				25.2	3.6
Verhoeven/Effects on*	2007	The Netherlands, Belgium, Europe	interventional	Fluorescence	Derivatized	20	0.462	0.038				0	20	55.8	3.2				25.7	2.6
Verhoeven/Effects on*	2007	The Netherlands, Belgium, Europe	interventional	Fluorescence	Derivatized	20	0.459	0.057				0	20	56.3	4.4				25.4	3.3
Xia	2015	China	case-control	Fluorescence	Derivatized	182	0.49	0.12				108	74	56.51	7.18				24.71	2.89
Xia	2012	China	case-control	Fluorescence	Derivatized	72	0.49	0.12				35	37	50.5	7.4				24.7	2.9
Yavuz	2014	Turkey, Europe	case-control	Fluorescence	Derivatized	25	0.75	0.45		0.73		0	25	26.32	3.89		26		22.46	3.43
Zincir	2014	Turkey, Europe	case-control	Fluorescence	Derivatized	30	1.02	1.02				30	0
	*Subgroup data presented

## Sheet: ELISA
Author	DATE	Location	Type of study	Method type	Number of controls	ADMA					Number of males	Number of females	AGE					BMI
						mean (µmol/L)	SD	SEM	median	IQR			mean	SD	SEM	median	IQR	mean	SD
Beltran	2014	Spain, Europe	case-control	Immundiagnostik	23				0.39	0,39-1,02	12	11	32.1	8				23.7	2.3
Brenner	2012	Germany, Europe	case-control	Immundiagnostik	30				0.433	0,369-0,506	19	11	27	6		26	24-28
Deneva*	2011	Bulgaria, Europe	cross-sectional	DLD	74	0.488	0.12	0.017			74	0
Deneva*	2011	Bulgaria, Europe	cross-sectional	DLD	76	0.471	0.13	0.017			0	76
Dogru	2013	Turkey, Europe	case-control	Immundiagnostik	74				0.27		74	0				28		24	2.65
Dogru	2012	Turkey, Europe	case-control	Immundiagnostik	35				0.52		35	0				29
El Shahawy	2015	Egypt, Africa	case-control	Immundiagnostik	20	0.357	0.148				8	12	43.3	4.58				27.04	2.89
Ferroni	2008	Italy, Europe	case-control	DLD	25				0.39	0,34-0,56	12	13	66.5	12.5				24.9	2.2
Fidan	2012	Turkey, Europe	case-control	Immundiagnostik	31	1.08	0.37				18	13	38.1	9.6
Frieling	2012	Germany, Europe	case-control	DLD	32	1.16	0.1744				32	0	24.1	5.7
Kals	2007	Estonia, Europe	cross-sectional	DLD	63	0.55	0.1				46	17	46.9	14.2				24.1	2.8
Karadurmus	2012	Turkey, Europe	case-control	Immundiagnostik	37	0.3176	0.025				37	0	22.5	1.9				24.8	1.5
Madaric	2013	Slovakia, Europe	interventional	Immundiagnostik	50	1		0.03			50	0						26.5
Petrica	2015	Romania, Europe	case-control	Immundiagnostik	28	0.26	0.01				0	28	57.18	4.95				24.22	0.45
Santilli	2010	Italy, Europe	case-control	DLD	42				0.5	0,35-0,66	18	24				80	74-85
Schulze*	2005	Germany, Europe	cross-sectional	DLD	233	0.69	0.19		0.67		233	0	35.9	8.6				24.2	2.3
Schulze*	2005	Germany, Europe	cross-sectional	DLD	81	0.73	0.2		0.68		81	0	59.5	6				25.1	2.2
Schulze*	2005	Germany, Europe	cross-sectional	DLD	132	0.62	0.17		0.62		0	132	31.1	9.1				23	2.6
Schulze*	2005	Germany, Europe	cross-sectional	DLD	54	0.8	0.22		0.81		0	54	61.7	5.5				24.5	2.9
Sonmez	2015	Turkey, Europe	case-control	Immundiagnostik	70	0.33	0.05				70	0	21.32	1.13				22.73	2.38
Sonmez/plasma	2010	Turkey, Europe	case-control	Immundiagnostik	30	0.31	0.14				30	0	24.5	1.9				24.6	1.9
Sulicka	2012	Poland, Europe	case-control	DLD	20	0.57	0.07				8	12				22		21.8	2.3
Surdacki*	2012	Poland, Europe	case-control	DLD	20	0.66	0.17				8	12	26	3				23.3	3.3
Surdacki*	2012	Poland, Europe	case-control	DLD	20	0.74	0.15				10	10	25	3				22.6	2.9
Telejko	2009	Poland, Europe	case-control	DLD	36				0.57	0.46–0.72	0	36	29.4	5.7				21.9	2.6
Tuygun	2011	Turkey, Europe	case-control	DLD	24	1.07	0.88				19	5	27.4	4.2
Uzun	2008	Turkey, Europe	case-control	DLD	20	0.45	0.2				10	10	45.5	15.5
Wei	2012	China, Asia	interventional	Schulze, 2004	28	0.13	0.045				18	10	56.3	4.71				24.5	3.01
Yildizhan	2011	Turkey, Europe	case-control	Immundiagnostik	27	0.32	0.09				0	27	25.44	2.62				23.88	3.83
*Subgroup data presented
